# Supplementary material for: Exploring Policies, Strategies, and Legislations Related to the One Health Approach to Zoonoses, Antimicrobial Stewardship, and Climate Change in Jordan: A Multimethod Study with SWOT Analysis
Source: Int J Environ Res Public Health. 2025 May 9;22(5):749. doi: 10.3390/ijerph22050749 (PMC12111497; doi:10.3390/ijerph22050749)
Supplement: Supplementary file 1 [file ijerph-22-00749-s001.zip]

Archive with 3 entries (2 files):
- ijerph-3270000-supplementary/
- ijerph-3270000-supplementary/S1- Key Stakeholders.docx
- ijerph-3270000-supplementary/S2- Interview Guide.docx
